# Supplementary material for: Factors Affecting the Bioproduction of Resveratrol by Grapevine Cell Cultures under Elicitation
Source: Biomolecules. 2023 Oct 16;13(10):1529. doi: 10.3390/biom13101529 (PMC10605596; doi:10.3390/biom13101529)
Supplement: Supplementary file 1 [file biomolecules-13-01529-s001.zip]

Archive with 1 entries (1 files):
- biomolecules-2664254-supplementary.pdf
